# Supplementary material for: Phosphoproteomic of the acetylcholine pathway enables discovery of the PKC-β-PIX-Rac1-PAK cascade as a stimulatory signal for aversive learning
Source: Mol Psychiatry. 2022 Jun 3;27(8):3479–92. doi: 10.1038/s41380-022-01643-2 (PMC9708603; doi:10.1038/s41380-022-01643-2)
Supplement: Supplementary file 12 — Supplementary table 1 [file 41380_2022_1643_MOESM12_ESM.xlsx]

## Sheet: Sheet1
Table. S1 The detailed information of all statistical analysis performed is summarized.
Figure	Panel	Number of samples	Test used	Degree of freedom, p value (parametric statistics)	U or H value, Median, p value (nonparametric statistics)	Post-hoc test	Significance	p value (Shapiro-Wilk test)	p value (Brown-Forsythe test, F test, or Spearman's test for heteroscedasticity)
1A	NR1 (pS890)	Cont=4, PEP=4, GFX=4, GFX/PEP=4	One-way ANOVA	F(3,12)=283.1, p<0.0001	N/A	Tukey’s test	Cont vs PEP, p<0.0001; PEP vs GFX/PEP, p<0.0001	p=0.1184	F(3,12)=1.829, p=0.1956
	β-PIX (pT76)	Cont=4, PEP=4, GFX=4, GFX/PEP=4	One-way ANOVA	F(3,12)=35.37, p<0.0001	N/A	Tukey’s test	Cont vs PEP, p<0.0001; PEP vs GFX/PEP, p<0.001	p=0.4866	F(3,12)=1.749, p=0.2103
	β-Actin	Cont=4, PEP=4, GFX=4, GFX/PEP=4	One-way ANOVA	F(3,12)=1.356, p=0.3029	N/A	Tukey’s test	Cont vs PEP, n.s.; PEP vs GFX/PEP, n.s.	p=0.1745	F(3,12)=2.398, p=0.1189
1B	NR1 (pS890)	Cont=5, Car=5, GFX=5, GFX/Car=5	One-way ANOVA	F(3, 16)=15.73, p<0.0001	N/A	Tukey’s test	Cont vs Car, p<0.001; Car vs GFX/Car, p<0.001	p=0.1212	F(3,16)=2.609, p=0.0873
	β-PIX (pT76)	Cont=5, Car=5, GFX=5, GFX/Car=5	One-way ANOVA	F(3, 16)=9.978, p<0.0001	N/A	Tukey’s test	Cont vs Car, p<0.0001; Car vs GFX/Car, p<0.0001	p=0.6515	F(3,16)=2.544, p=0.0927
	β-Actin	Cont=5, car=5, GFX=5, GFX/car=5	One-way ANOVA	F(3,12)=1.356, p=0.3029	N/A	Tukey’s test	Cont vs car, n.s.; car vs GFX/car, n.s.	p=0.8194	F(3,16)=1.847, p=0.1794
1C	β-PIX (pulldown)	Cont=5, Car=5, GFX/Car=5	One-way ANOVA	F(2,12)=21.59, p<0.001	N/A	Tukey’s test	Cont vs Car, p<0.001; Car vs GFX/Car, p<0.001	p=0.3657	F(2,12)=3.470, p=0.0647
	β-PIX (pT76) (pulldown)	Cont=5, Car=5, GFX/Car=5	One-way ANOVA	F(2,12)=10.05, p<0.01	N/A	Tukey’s test	Cont vs Car, p<0.01; Car vs GFX/Car, p<0.01	p=0.0750	F(2,12)=2.081, p=0.1676
	NR1 (pS890) (input)	Cont=5, Car=5, GFX/Car=5	One-way ANOVA	F(2,12)=16.49, p<0.001	N/A	Tukey’s test	Cont vs Car, p<0.01; Car vs GFX/Car, p<0.001	p=0.1035	F(2,12)=3.389, p=0.0681
	β-PIX (pT76) (input)	Cont=5, Car=5, GFX/Car=5	One-way ANOVA	F(2,12)=31.91, p<0.0001	N/A	Tukey’s test	Cont vs Car, p<0.0001; Car vs GFX/Car, p<0.001	p=0.0907	F(2,12)=2.836, p=0.0980
	β-Actin (input)	Cont=5, car=5, GFX=5, GFX/car=5	One-way ANOVA	F(2,12)=0.6413, p=0.5437	N/A	Tukey’s test	Cont vs car, n.s.; car vs GFX/car, n.s.	p=0.0873	F(3,16)=1.820, p=0.2040
2A	NR1 (pS890)	Cont=4, Car=4, VU=4, VU/Car=4	One-way ANOVA	F(3, 12)=14.68, p<0.001	N/A	Tukey’s test	Cont vs Car, p<0.001; Car vs VU/Car, p<0.01	p=0.0706	F(3,12)=1.275, p=0.3272
	PAK1 (pS144)	Cont=4, Car=4, VU=4, VU/Car=4	One-way ANOVA	F(3, 12)=11.43, p<0.001	N/A	Tukey’s test	Cont vs Car, p<0.01; Car vs VU/Car, p<0.001	p=0.0757	F(3,12)=1.329, p=0.3108
	LIMK1 (pT508)	Cont=4, Car=4, VU=4, VU/Car=4	One-way ANOVA	F(3, 12)=10.01, p<0.01	N/A	Tukey’s test	Cont vs Car, p<0.01; Car vs VU/Car, p<0.01	p=0.4438	F(3,12)=3.483, p=0.0503
2B	NR1 (pS890)	Cont=4, Car=4, GFX=4, GFX/Car=4	One-way ANOVA	F(3, 12)=19.44, p<0.0001	N/A	Tukey’s test	Cont vs Car, p<0.01; Car vs GFX/Car, p<0.001	p=0.6282	F(2,12)=1.794, p=0.2019
	PAK1 (pS144)	Cont=4, Car=4, GFX=4, GFX/Car=4	One-way ANOVA	F(3, 12)= 12.39, p<0.001	N/A	Tukey’s test	Cont vs Car, p<0.01; Car vs GFX/Car, p<0.001	p=0.2407	F(2,12)=2.196, p=0.1414
	LIMK1 (pT508)	Cont=4, Car=4, GFX=4, GFX/Car=4	One-way ANOVA	F(3, 12)=16.01, p<0.001	N/A	Tukey’s test	Cont vs Car, p<0.001; Car vs GFX/Car, p<0.01	p=0.7535	F(3,12)=2.601, p=0.1004
2C	NR1 (pS890)	Cont=4, Car=4, FRAX=4, FRAX/Car=4	One-way ANOVA	F(3, 12)=23.47, p<0.0001	N/A	Tukey’s test	Cont vs Car, p<0.01; Car vs FRAX/Car, n.s.	p=0.3405	F(3,12)=3.420, p=0.0527
	PAK1 (pS144)	Cont=4, Car=4, FRAX=4, FRAX/Car=4	One-way ANOVA	F(3, 12)= 158.2, p<0.0001	N/A	Tukey’s test	Cont vs Car, p<0.0001; Car vs FRAX/Car, p<0.0001	p=0.1077	F(3,12)=2.363, p=0.1225
	LIMK1 (pT508)	Cont=4, Car=4, FRAX=4, FRAX/Car=4	One-way ANOVA	F(3, 12)=8.783, p<0.01	N/A	Tukey’s test	Cont vs Car, p<0.01; Car vs FRAX/Car, p<0.01	p=0.5390	F(3,12)=2.645, p=0.0968
	Cofilin (pS3)	Cont=4, Car=4, FRAX=4, FRAX/Car=4	One-way ANOVA	F(3, 12)=217.6, p<0.0001	N/A	Tukey’s test	Cont vs Car, p<0.01; Car vs FRAX/Car, p<0.0001	p=0.0608	F(3,12)=1.498, p=0.2652
3A	NR1 (pS890)	Cont=6, Don=6, VU=6, VU/Don=6	One-way ANOVA	F(3, 20)=12.42 p<0.0001	N/A	Tukey’s test	Cont vs Don, p<0.001; Don vs VU/Don, p<0.01	p=0.3894	F(3,20)=3.063, p=0.0517
	PAK1 (pS144)	Cont=6, Don=6, VU=6, VU/Don=6	One-way ANOVA	F(3, 20)= 6.022, p<0.01	N/A	Tukey’s test	Cont vs Don, p<0.05; Don vs VU/Don, p<0.01	p=0.0763	F(3,20)=0.4480, p=0.7215
3C	D1R-MSN or D2R-MSN (IHC)	D1R-MSN=3 D2R-MSN=3	Student’s t test	t(4)=5.174	N/A	N/A	D1R-MSN vs D2R-MSN, p<0.01	p=0.6186	F(2,2)=1.121, p=0.9429
3D	pPAK1 (S144) positive-D2R-MSNs (IHC)	Cont=3, Don=3, VU=3, VU/Don=3	One-way ANOVA	F(3, 8)=21.84, p<0.001	N/A	Tukey’s test	Cont vs Don, p<0.001; Don vs VU/Don, p<0.001	p=0.7449	F(3,8)=0.3406, p=0.7969
4A	passive avoidance	Cont (testing)=10, VU (20) (testing)=10, VU (40) (testing)=10	Kruskal-Wallis test	N/A	H=11.91, Cont (testing)=300, VU (20) (testing)=147.5, VU (40) (testing)=42, p<0.01	Dunn’s test	Cont vs VU (20), p<0.05; Cont vs VU (40), p<0.01	N/A	N/A
4B	passive avoidance	Cont (testing)=8, FRAX (15) (testing)=8, FRAX (30) (testing)=8	Kruskal-Wallis test	N/A	H=10.64, Cont (testing)=300, FRAX (15) (testing)=300, VU (30) (testing)=129.5, p<0.01	Dunn’s test	Cont vs FRAX (15), n.s.; Cont vs FRAX (30), p<0.01	N/A	N/A
4C	NR1 (pS890)	Cont=7, electric=7, VU=7, VU/electric=7	One-way ANOVA	F(3, 24)=16.34, p<0.0001	N/A	Tukey’s test	Cont vs electric, p<0.0001; Electric vs VU/electric, p<0.001	p=0.1193	F(3,24)=0.6757, p=0.5754
	PAK1 (pS144)	Cont=7, electric=7, VU=7, VU/electric=7	One-way ANOVA	F(3, 24)= 23.59, p<0.0001	N/A	Tukey’s test	Cont vs Electric, p<0.0001; Electric vs VU/electric, p<0.0001	p=0.1627	F(3,24)=1.871, p=0.1615
4E	D1R-MSN or D2R-MSN (IHC)	D1R-MSN=3 D2R-MSN=3	Student’s t test	t(4)=8.083	N/A	N/A	D1R-MSN vs D2R-MSN, p<0.01	p=0.3800	F(2,2)=3.827, p=0.4144
4F	pPAK1 (S144) positive-D2R-MSNs (IHC)	Cont=3, electric=3, VU=3, VU/electric=3	One-way ANOVA	F(3, 8)=58.45, p<0.0001	N/A	Tukey’s test	Cont vs electric, p<0.0001; electric vs VU/electric, p<0.0001	p=0.4862	F(3,8)=0.6053, p=0.62998
5B	PAK1 (pS144)	EGFP=7, DN PAK=7	Student’s t test	t(12)=2.612	N/A	N/A	Cont vs DN PAK, p<0.05	p=0.6058	F(6,6)=1.920, p=0.4470
5C	passive avoidance (Adora-2A-Cre)	EGFP (testing)=8, DN PAK (testing)=8	Mann- Whitney U test	N/A	U=10, Cont (testing)=300, DN PAK (testing)=59.50	N/A	Cont (testing) vs DN PAK (testing), p<0.05	N/A	N/A
5D	passive avoidance (Drd1-Cre)	EGFP (testing)=8, DN PAK (testing)=8	Mann- Whitney U test	N/A	U=32, Cont (testing)=300, DN PAK (testing)=300	N/A	Cont (testing) vs DN PAK (testing), n.s.	N/A	N/A
5E	PAK1 (pS144)	EGFP=6, CA PAK=6	Student’s t test	t(10)=6.288	N/A	N/A	Cont vs CA PAK, p<0.0001	p=0.4824	F(5,5)=3.411, p=0.2043
5F	passive avoidance	EGFP (testing)=9, CA PAK (testing)=9	Mann- Whitney U test	N/A	U=11, Cont (testing)=101, DN PAK (testing)=300	N/A	Cont (testing) vs CA PAK (testing), p<0.01	N/A	N/A
5G	passive avoidance	Saline/EGFP (testing)=8, Donepezil/EGFP (testing)=8, Saline/DN PAK (testing)=8, Donepezil/DN PAK (testing)=8	Kruskal-Wallis H test	N/A	H=12.74, Saline/EGFP (testing)=135.5, Donepezil/EGFP (testing)=300, Saline/DN PAK (testing)=114, Donepezil/DN PAK (testing)=143, p<0.01	Dunn’s test	Saline/EGFP (testing) vs Donepezil/EGFP (testing), p<0.05; Donepezil/EGFP (testing) vs Donepezil/DN PAK (testing), p<0.05	N/A	N/A
S2	NR1 (pS890)	control=5, 1 μM=5, 10 μM=5, 100 μM=5, 1000 μM=5	One-way ANOVA	F(4,20)=15.68, p<0.0001	N/A	Tukey's test	Cont vs 10 μM, p<0.05; Cont vs 100 μM, p<0.001; Cont vs 1000 μM, p<0.0001	p=0.0652	F(4,20)=1.660, p=0.1987
	β-PIX (pT76)	control=5, 1 μM=5, 10 μM=5, 100 μM=5, 1000 μM=5	One-way ANOVA	F(4,20)=16.18, p<0.0001	N/A	Tukey's test	Cont vs 10 μM, p<0.01; Cont vs 100 μM, p<0.001; Cont vs 1000 μM, p<0.0001	p=0.6185	F(4,20)=1.517, p=0.2352
	PAK1 (pS144)	control=5, 1 μM=5, 10 μM=5, 100 μM=5, 1000 μM=5	One-way ANOVA	F(4,20)=9.369, p<0.001	N/A	Tukey's test	Cont vs 10 μM, p<0.05; Cont vs 100 μM, p<0.001; Cont vs 1000 μM, p<0.001	p=0.6753	F(4,20)=1.399, p=0.2705
S3A	NR1 (pS890)	Cont=5, VU=5, GFX=5, VU/GFX=5	One-way ANOVA	F(3, 16)=7.180, p<0.01	N/A	Tukey’s test	Cont vs VU, p<0.05; VU vs GFX/VU, p<0.01	p=0.6367	F(3,16)=3.079, p=0.0574
	PAK1 (pS144)	Cont=5, VU=5, GFX=5, GFX/VU=5	One-way ANOVA	F(3, 16)= 9.908, p<0.001	N/A	Tukey’s test	Cont vs VU, p<0.01; VU vs GFX/VU, p<0.01	p=0.0509	F(3,16)=1.386, p=0.2833
S3B	NR1 (pS890)	Cont=8, VU=8,	Student’s t test	t(14)=3.702	N/A	N/A	Cont vs VU, p<0.01	p=0.2206	F(7,7)=1.937, p=0.4026
	PAK1 (pS144)	Cont=8, VU=8,	Student’s t test	t(14)= 5.787	N/A	N/A	Cont vs VU, p<0.0001	p=0.6128	F(7,7)=1.087, p=0.9155
S4A	NR1 (pS890)	Cont=9, Don=9, NPC=9, NPC/Don=9	One-way ANOVA	F(3,32)=9.336, p<0.001	N/A	N/A	Cont vs Don, p<0.001; Don vs NPC/Don, p<0.01	p=0.5502	F(3,32)=2.297, p=0.0963
	β-PIX (pT76)	Cont=9, Don=9, NPC=9, NPC/Don=9	One-way ANOVA	F(3,32)=9.8887, p<0.0001	N/A	N/A	Cont vs Don, p<0.01; Don vs NPC/Don, p<0.0001	p=0.3537	F(3,32)=8488, p=0.4775
	PAK1 (pS144)	Cont=9, Don=9, NPC=9, NPC/Don=9	One-way ANOVA	F(3,32)=27.35, p<0.001	N/A	N/A	Cont vs Don, p<0.0001; Don vs NPC/Don, p<0.0001	p=0.8268	F(3,32)=2.297, p=0.4815
S4B	NR1 (pS890)	Cont=8, Electric=8, NPC=8, NPC/Electric=8	One-way ANOVA	F(3,28)=10.39, p<0.0001	N/A	N/A	Cont vs Electric, p<0.001; Electric vs NPC/Electric, p<0.01	p=0.6577	F(3,28)=0.4676, p=0.7073
	β-PIX (pT76)	Cont=8, Electric=8, NPC=8, NPC/Electric=8	One-way ANOVA	F(3,28)=16.44, p<0.0001	N/A	N/A	Cont vs Electric, p<0.0001; Electric vs NPC/Don, p<0.0001	p=0.0661	F(3,28)=2.811, p=0.0576
	PAK1 (pS144)	Cont=8, Electric=8, NPC=8, NPC/Electric=8	One-way ANOVA	F(3,28)=20.34, p<0.0001	N/A	N/A	Cont vs Electric, p<0.0001; Electric vs NPC/Don, p<0.0001	p=0.1429	F(3,28)=1.294, p=0.4815
S5B	D1R-MSN or D2R-MSN (IHC)	D1R-MSN=3 D2R-MSN=3	Student’s t test	t(4)=9.942	N/A	N/A	D1R-MSN vs D2R-MSN, p<0.001	p=0.2058	F(2,2)=1.012, p=0.9940
S5C	pPAK1 (S144) positive-D2R-MSNs (IHC)	Cont=3, electric=3, VU=3, VU/electric=3	One-way ANOVA	F(3, 8)=85.18, p<0.0001	N/A	Tukey’s test	Cont vs electric, p<0.0001; electric vs VU/electric, p<0.0001	p=0.2183	F(3,8)=0.3857, p=0.7664
S6	passive avoidance	EGFP (testing)=9, DN Rac (testing)=8	Mann-Whitney U	N/A	U=10, EGFP (testing)=300, DN Rac (testing)=166.5	N/A	EGFP (testing) vs DN Rac (testing), p<0.01	N/A	N/A
S7B	Total spine density	EGFP=3 mice, DN PAK=3 mice	Student’s t test	t(4)=3.079	N/A	N/A	EGFP vs DN PAK, p<0.05	p=0.6877	F(2,2)=1.328, p=0.8592
	Thin spine density	EGFP=3 mice, DN PAK=3 mice	Student’s t test	t(76)=2.943	N/A	N/A	EGFP vs DN PAK, p<0.05	p=0.4682	F(2,2)=1.944, p=0.6794
S7C	Spine length	EGFP=3 mice, DN PAK=3 mice	Student’s t test	t(4)=2.794	N/A	N/A	EGFP vs DN PAK, p<0.05	p=0.4032	F (2,2)=1.796, p=0.7152
S7E	Total spine density	EGFP=3 mice, CA PAK=3 mice	Student’s t test	t(4)=3.461	N/A	N/A	EGFP vs CA PAK, p<0.05	p=0.8601	F(2,2)=4.699, p=0.3509
	Mushroom spine density	EGFP=3 mice, CA PAK=3 mice	Student’s t test	t(4)=3.850	N/A	N/A	EGFP vs CA PAK, p<0.05	p=0.7766	F(2,2)=7.670, p=0.2507
S7F	Spine head max diameter	EGFP=3 mice, CA PAK=3 mice	Student’s t test	t(4)=3.615	N/A	N/A	EGFP vs CA PAK, p<0.05	p=0.2688	F(2,2)=23.20, p=0.0826
	Spine volume	EGFP=3 mice, CA PAK=3 mice	Student’s t test	t(4)=3.065	N/A	N/A	EGFP vs CA PAK, p<0.05	p=0.2921	F(2,2)=5.387, p=0.3131
S8A	PAK1 (pS144)	Cont=9, Don=9, FRAX=9, FRAX/Don=9	One-way ANOVA	F(3, 32)=19.97, p<0.0001	N/A	Tukey's test	Cont vs Don, p<0.0001; Don vs FRAX/Don, p<0.0001	p=0.1606	F(3, 32)=1.152, p=0.3433
S9A	Novel object recognition	Cont=10, FRAX=10, Don=10	Repeated two-way ANOVA	Ftreatment(2, 54)= 13.59, p <0.0001; Fsession(2, 54)= 72.13, p <0.0001; Ftreatment x session (2, 54)= 7.165, p < 0.01	N/A	Tukey’s test	Cont (training) vs Cont (retention), p < 0.0001; Don (training) vs Don (retention), p < 0.0001; Cont (retention) vs FRAX (retention), p < 0.0001; Cont (retention) vs Don (retention), n.s.	p=0.8874	p=0.4507
S9B	Cotextual fear learning	Cont=10, FRAX=10, Don=10	One-way ANOVA	F(2, 27)=7.856, p<0.01	N/A	Tukey’s test	Cont vs FRAX, p < 0.01; Cont vs Donepezil, ns	p=0.8423	F(2,27)=0.05331, p=0.9482
S9C	Y-maze	Cont=10, FRAX=10, Don=10	One-way ANOVA	F(2, 27)=0.04810, n.s.	N/A	Tukey’s test	Cont vs FRAX, n.s.; Cont vs Donepezil, n.s.	p=0.8059	F(2,27)=0.4366, p=0.6507
